# Supplementary material for: Pripper: prediction of caspase cleavage sites from whole proteomes
Source: BMC Bioinformatics. 2010 Jun 15;11:320. doi: 10.1186/1471-2105-11-320 (PMC2893604; doi:10.1186/1471-2105-11-320)
Supplement: Additional file 1 — Training set. The set of unique caspase cleavage sites used in the training of the models. [file 1471-2105-11-320-S1.XLS]

## Sheet: Sheet1
ID	Motif	Cut position	Class
2AAA_HUMAN	DEQD	218	Positive
41_HUMAN	AAVD	550	Positive
4EBP1_HUMAN	VLGD	25	Positive
A0JLR8_HUMAN	VTVD	288	Positive
A4_HUMAN	VEVD	739	Positive
A6NL74_HUMAN	HHGD	181	Positive
A8K485_HUMAN	DFSD	862	Positive
A8K485_HUMAN	EAMD	776	Positive
ABL1_HUMAN	SLVD	939	Positive
ACINU_HUMAN	TLAD	511	Positive
ACINU_HUMAN	VTLD	68	Positive
ADDA_HUMAN	DDSD	633	Positive
AGGF1_HUMAN	VEND	148	Positive
AKNA_HUMAN	LEVD	799	Positive
AKT1_HUMAN	ECVD	462	Positive
AKT1_HUMAN	EEMD	119	Positive
AKT1_HUMAN	TVAD	108	Positive
ALO17_HUMAN	MAVD	273	Positive
AN32B_HUMAN	AEVD	163	Positive
AP1G1_HUMAN	FLLD	689	Positive
AP2A2_HUMAN	VFSD	690	Positive
APAF_HUMAN	SVTD	271	Positive
ARHG1_HUMAN	AEVD	292	Positive
ARHG2_HUMAN	AEED	626	Positive
ARID2_HUMAN	VRVD	625	Positive
ARP21_HUMAN	VNPD	494	Positive
ATG3_HUMAN	DDGD	104	Positive
ATN1_HUMAN	DSLD	109	Positive
ATX2L_HUMAN	KEVD	584	Positive
B3AT_HUMAN	EQGD	205	Positive
B3AT_HUMAN	TATD	45	Positive
B3KUY2_HUMAN	PEVD	146	Positive
B4DLN2_HUMAN	DIYD	636	Positive
B4DLN2_HUMAN	THSD	456	Positive
BAP31_HUMAN	AAVD	164	Positive
BAT3_HUMAN	DEQD	1001	Positive
BCAR1_HUMAN	DSPD	650	Positive
BLM_HUMAN	TEVD	415	Positive
BMX_HUMAN	DFPD	242	Positive
BRD1_HUMAN	ISTD	921	Positive
BRD4_HUMAN	DVPD	337	Positive
BRD8_HUMAN	VEAD	560	Positive
BUB1B_HUMAN	DTCD	610	Positive
CABL2_HUMAN	ISLD	58	Positive
CAMLG_HUMAN	DKLD	115	Positive
CASC3_HUMAN	AAPD	389	Positive
CASL_HUMAN	DDYD	630	Positive
CASL_HUMAN	DLVD	363	Positive
CASP1_HUMAN	AVQD	119	Positive
CASP1_HUMAN	FEDD	316	Positive
CASP1_HUMAN	WFKD	297	Positive
CASP2_HUMAN	EESD	347	Positive
CASP2_HUMAN	DNKD	169	Positive
CASP2_HUMAN	DQQD	333	Positive
CASP3_HUMAN	ESMD	28	Positive
CASP3_HUMAN	IETD	175	Positive
CASP4_HUMAN	LEED	289	Positive
CASP5_HUMAN	LEAD	330	Positive
CASP5_HUMAN	WVRD	311	Positive
CASP6_HUMAN	DVVD	179	Positive
CASP6_HUMAN	TETD	23	Positive
CASP6_HUMAN	TEVD	193	Positive
CASP8_HUMAN	LEMD	384	Positive
CASP8_HUMAN	REQD	216	Positive
CASP8_HUMAN	VETD	374	Positive
CASP9_HUMAN	DQLD	330	Positive
CASP9_HUMAN	PEPD	315	Positive
CASPA_HUMAN	IEAD	415	Positive
CASPA_HUMAN	SQTD	219	Positive
CC104_HUMAN	DGSD	144	Positive
CCDC9_HUMAN	EKTD	299	Positive
CCNT2_HUMAN	DVRD	454	Positive
CD2L1_HUMAN	TEGD	405	Positive
CD2L1_HUMAN	YVPD	409	Positive
CD2L5_HUMAN	VSND	1353	Positive
CD3Z_HUMAN	GLLD	28	Positive
CD3Z_HUMAN	YLLD	36	Positive
CDC5L_HUMAN	HESD	391	Positive
CDN1B_HUMAN	DPSD	139	Positive
CDN1B_HUMAN	ESQD	108	Positive
CE022_HUMAN	TNCD	196	Positive
CE170_HUMAN	GEID	1324	Positive
CHD4_HUMAN	EATD	1233	Positive
CJ119_HUMAN	DERD	277	Positive
CLAP1_HUMAN	VSRD	1218	Positive
CLCA_HUMAN	GPTD	92	Positive
CND2_HUMAN	DFPD	366	Positive
CND2_HUMAN	HVAD	199	Positive
COPA_HUMAN	PELD	893	Positive
COPA_HUMAN	TGVD	188	Positive
CPSF7_HUMAN	DQID	29	Positive
CPZIP_HUMAN	EEVD	272	Positive
CSEN_HUMAN	DSSD	64	Positive
CSTF3_HUMAN	DEVD	576	Positive
CTNB1_HUMAN	TQFD	115	Positive
CTR9_HUMAN	SEND	1120	Positive
CUL4B_HUMAN	SATD	25	Positive
DBPA_HUMAN	EMKD	269	Positive
DBPA_HUMAN	TGPD	161	Positive
DDX1_HUMAN	DEFD	685	Positive
DDX46_HUMAN	ERQD	922	Positive
DDX46_HUMAN	ESQD	871	Positive
DHX9_HUMAN	DTPD	96	Positive
DIDO1_HUMAN	SVSD	1518	Positive
DIDO1_HUMAN	TAED	1352	Positive
DKC1_HUMAN	EYVD	418	Positive
DNM1L_HUMAN	DFAD	503	Positive
DOC10_HUMAN	EETD	327	Positive
DOCK2_HUMAN	DQPD	208	Positive
DSG1_HUMAN	DLRD	888	Positive
DSRAD_HUMAN	VRPD	214	Positive
E2AK2_HUMAN	DLPD	251	Positive
EAA2_HUMAN	DTID	505	Positive
EAP1_HUMAN	NHVD	132	Positive
EDC4_HUMAN	CSGD	57	Positive
EDC4_HUMAN	EEND	485	Positive
EDC4_HUMAN	LQLD	662	Positive
EDRF1_HUMAN	DFID	115	Positive
EEA1_HUMAN	AKPD	127	Positive
EF1B_HUMAN	DDID	102	Positive
ELF1_HUMAN	VTLD	145	Positive
ENPL_HUMAN	VDVD	28	Positive
EPN2_HUMAN	DLMD	339	Positive
ESYT1_HUMAN	SSVD	629	Positive
ESYT1_HUMAN	THVD	962	Positive
ETUD1_HUMAN	ELQD	932	Positive
F101B_HUMAN	LEPD	61	Positive
F125A_HUMAN	LSLD	172	Positive
FAK1_HUMAN	DQTD	772	Positive
FHOD1_HUMAN	SVPD	616	Positive
FIP1_HUMAN	VDLD	158	Positive
FLI1_HUMAN	SLFD	20	Positive
FLNA_HUMAN	DNAD	1504	Positive
FLNA_HUMAN	VTYD	1048	Positive
FLNA_HUMAN	VTYD	1336	Positive
FLNB_HUMAN	DNGD	1476	Positive
FLNB_HUMAN	VTYD	1021	Positive
FNBP1_HUMAN	ESPD	519	Positive
FNBP4_HUMAN	AEID	153	Positive
FNBP4_HUMAN	EEGD	425	Positive
FNTA_HUMAN	VSLD	59	Positive
FRYL_HUMAN	VHLD	1512	Positive
FUBP2_HUMAN	SQGD	128	Positive
FUBP2_HUMAN	STPD	102	Positive
FUS_HUMAN	DWFD	355	Positive
FYV1_HUMAN	DVFD	1607	Positive
GAPD1_HUMAN	DLPD	1102	Positive
GBF1_HUMAN	DHSD	368	Positive
GDIR2_HUMAN	DELD	19	Positive
GELS_HUMAN	DQTD	403	Positive
GIT1_HUMAN	DLSD	418	Positive
GLRX3_HUMAN	DRLD	101	Positive
GMIP_HUMAN	DLGD	472	Positive
GNL1_HUMAN	QQTD	343	Positive
GOGB1_HUMAN	EEQD	1801	Positive
GPKOW_HUMAN	ALAD	98	Positive
GPKOW_HUMAN	DSGD	37	Positive
H2AY_HUMAN	ASAD	172	Positive
HDAC6_HUMAN	DMAD	1088	Positive
HDAC7_HUMAN	LETD	412	Positive
HDGR2_HUMAN	ADSD	241	Positive
HMOX2_HUMAN	TLED	251	Positive
HNRL1_HUMAN	SGPD	96	Positive
HNRL2_HUMAN	AEPD	126	Positive
HNRPD_HUMAN	AKID	69	Positive
HNRPK_HUMAN	LESD	128	Positive
HNRPK_HUMAN	SGYD	370	Positive
HS105_HUMAN	VQTD	547	Positive
HS90B_HUMAN	DEED	259	Positive
HSP74_HUMAN	DHLD	727	Positive
HTSF1_HUMAN	FSND	80	Positive
HUWE1_HUMAN	LSPD	3664	Positive
I2BP2_HUMAN	SLPD	495	Positive
IASPP_HUMAN	SSLD	294	Positive
IF2P_HUMAN	IDLD	20	Positive
IF4A2_HUMAN	MDPD	21	Positive
IF4B_HUMAN	NKVD	531	Positive
IF4G2_HUMAN	DETD	792	Positive
IKBA_HUMAN	DRHD	31	Positive
IKZF5_HUMAN	IQTD	225	Positive
IL18_HUMAN	LESD	36	Positive
IL1B_HUMAN	YVHD	116	Positive
ILF3_HUMAN	VEVD	439	Positive
IMA1_HUMAN	VMSD	64	Positive
INF2_HUMAN	DLVD	1051	Positive
ITB4_HUMAN	DELD	1109	Positive
JMY_HUMAN	DHCD	722	Positive
K1967_HUMAN	TDTD	496	Positive
K1C17_HUMAN	VEMD	242	Positive
KHDR1_HUMAN	TGPD	75	Positive
KI67_HUMAN	THTD	2147	Positive
KKCC1_HUMAN	EEAD	32	Positive
KPCD1_HUMAN	CQND	378	Positive
KPCE_HUMAN	SSPD	383	Positive
KPCT_HUMAN	DEVD	354	Positive
KPRB_HUMAN	DLVD	223	Positive
KRR1_HUMAN	TVPD	38	Positive
KU86_HUMAN	IFQD	556	Positive
KU86_HUMAN	NAVD	455	Positive
LA_HUMAN	DEHD	374	Positive
LAGE3_HUMAN	GGVD	28	Positive
LAP2A_HUMAN	EERD	441	Positive
LARP1_HUMAN	DFGD	172	Positive
LARP4_HUMAN	VQKD	573	Positive
LIPA1_HUMAN	TLTD	218	Positive
LNP_HUMAN	QTDD	368	Positive
LRC47_HUMAN	TEAD	525	Positive
LRCH4_HUMAN	DFID	358	Positive
LYN_HUMAN	DGVD	18	Positive
M6PBP_HUMAN	TSLD	219	Positive
MACF4_HUMAN	DAPD	3522	Positive
MAGG1_HUMAN	VLRD	41	Positive
MATR3_HUMAN	DETD	680	Positive
MATR3_HUMAN	ENAD	752	Positive
MATR3_HUMAN	ENAD	763	Positive
MAVS_HUMAN	ADPD	490	Positive
MCL1_HUMAN	EELD	127	Positive
MCL1_HUMAN	TSTD	157	Positive
MCM4_HUMAN	LQSD	132	Positive
MCM6_HUMAN	SGVD	274	Positive
MED26_HUMAN	VNLD	407	Positive
MEF2A_HUMAN	SSYD	466	Positive
MEF2A_HUMAN	STTD	213	Positive
MEF2A_HUMAN	TLTD	176	Positive
MEF2D_HUMAN	DHLD	291	Positive
MEF2D_HUMAN	LTED	288	Positive
MIA3_HUMAN	DQTD	709	Positive
MINT_HUMAN	STTD	1574	Positive
MKL2_HUMAN	DSSD	182	Positive
MLH1_HUMAN	DKTD	418	Positive
MLL2_HUMAN	DEPD	386	Positive
MOT1_HUMAN	TSID	469	Positive
MP2K1_HUMAN	VEGD	282	Positive
MP2K2_HUMAN	PVVD	285	Positive
MPP10_HUMAN	SVSD	545	Positive
MRP_HUMAN	ATGD	63	Positive
MSPD2_HUMAN	IESD	274	Positive
MYH9_HUMAN	DTLD	1153	Positive
MYL3_HUMAN	DFVE	135	Positive
N4BP1_HUMAN	PETD	490	Positive
NASP_HUMAN	DMLD	523	Positive
NASP_HUMAN	TSAD	32	Positive
NCK1_HUMAN	SVPD	88	Positive
NCOA5_HUMAN	DSFD	153	Positive
NCOR1_HUMAN	ALVD	1826	Positive
NCOR1_HUMAN	DKID	555	Positive
NCOR1_HUMAN	EIID	385	Positive
NEK4_HUMAN	SVSD	380	Positive
NFAC2_HUMAN	DELD	29	Positive
NFAC2_HUMAN	DVLD	66	Positive
NKTR_HUMAN	STSD	959	Positive
NOP14_HUMAN	DLND	319	Positive
NP1L1_HUMAN	ERLD	57	Positive
NUCB2_HUMAN	EETD	237	Positive
NUCKS_HUMAN	YGRD	29	Positive
NUMA1_HUMAN	DSLD	1726	Positive
NUMA1_HUMAN	EEPD	1829	Positive
NUP50_HUMAN	TLVD	126	Positive
NUP93_HUMAN	DALD	157	Positive
OSBL8_HUMAN	DIQD	806	Positive
OXR1_HUMAN	TSAD	449	Positive
P53_HUMAN	SDSD	186	Positive
P53_HUMAN	TFSD	21	Positive
PA24A_HUMAN	DELD	522	Positive
PABP2_HUMAN	DPGD	111	Positive
PAK2_HUMAN	PEKD	148	Positive
PAK2_HUMAN	SHVD	212	Positive
PARG_HUMAN	DEID	256	Positive
PARP1_HUMAN	DEVD	214	Positive
PCBP1_HUMAN	AGID	261	Positive
PCLO_HUMAN	GNQD	4834	Positive
PCY1A_HUMAN	TEED	28	Positive
PDIP3_HUMAN	VQND	234	Positive
PHAR4_HUMAN	MVLD	20	Positive
PI4KB_HUMAN	FSVD	488	Positive
PIAS1_HUMAN	LTYD	100	Positive
PKN2_HUMAN	DITD	117	Positive
PLCG1_HUMAN	AEPD	770	Positive
PLEC1_HUMAN	ILRD	2395	Positive
PP1R8_HUMAN	TELD	164	Positive
PPIL4_HUMAN	DLPD	232	Positive
PR40A_HUMAN	NSMD	133	Positive
PRKDC_HUMAN	DEVD	2713	Positive
PRKN2_HUMAN	LHTD	126	Positive
PRP17_HUMAN	DEKD	204	Positive
PRP17_HUMAN	SNID	190	Positive
PRS6A_HUMAN	AEQD	27	Positive
PSME3_HUMAN	DGLD	80	Positive
PTBP1_HUMAN	AAVD	172	Positive
Q6NX52_HUMAN	LSLD	314	Positive
Q9DS04_NPVST	TVTD	94	Positive
R3HD1_HUMAN	INPD	499	Positive
RAD51_HUMAN	DVLD	187	Positive
RAD9A_HUMAN	DDID	304	Positive
RAD9A_HUMAN	EEAD	187	Positive
RAD9A_HUMAN	SDTD	269	Positive
RB_HUMAN	LQTD	346	Positive
RB11B_HUMAN	NVVD	197	Positive
RBBP6_HUMAN	TLVD	1267	Positive
RBBP7_HUMAN	SHCD	98	Positive
RBM26_HUMAN	YDTD	431	Positive
RBM27_HUMAN	YEPD	487	Positive
RBM39_HUMAN	ERTD	331	Positive
RBP2_HUMAN	DVAD	2490	Positive
RBP2_HUMAN	HETD	1157	Positive
RBP56_HUMAN	QQHD	140	Positive
RCOR2_HUMAN	AEQD	391	Positive
RD23B_HUMAN	TATD	165	Positive
RED_HUMAN	DIGD	324	Positive
REPS1_HUMAN	SSSD	465	Positive
REPS1_HUMAN	TVAD	459	Positive
REQU_HUMAN	DKED	243	Positive
REQU_HUMAN	ISQD	115	Positive
RET_HUMAN	DYLD	1017	Positive
RET_HUMAN	VSVD	707	Positive
RFC1_HUMAN	DEVD	723	Positive
RFC1_HUMAN	DLVD	922	Positive
RFC1_HUMAN	IETD	1117	Positive
RGAP1_HUMAN	TETD	273	Positive
RHG04_HUMAN	DVLD	403	Positive
RHG30_HUMAN	LEND	363	Positive
RIF1_HUMAN	GELD	2000	Positive
RIMB1_HUMAN	SIAD	44	Positive
RIPK1_HUMAN	LQLD	324	Positive
RIR2_HUMAN	SLVD	29	Positive
ROA0_HUMAN	HAVD	73	Positive
ROA2_HUMAN	AEVD	76	Positive
ROA3_HUMAN	DDHD	178	Positive
ROA3_HUMAN	SRED	115	Positive
ROCK1_HUMAN	DETD	1113	Positive
RPAP3_HUMAN	DVPD	451	Positive
RPAP3_HUMAN	SEED	124	Positive
RSRC1_HUMAN	IESD	238	Positive
RTF1_HUMAN	EFHD	140	Positive
RTN4_HUMAN	FGND	84	Positive
RTN4_HUMAN	NAPD	905	Positive
RU17_HUMAN	DGPD	341	Positive
SAE1_HUMAN	DGPD	193	Positive
SAHH2_HUMAN	SSTD	73	Positive
SAHH2_HUMAN	SYTD	83	Positive
SC16A_HUMAN	SHSD	837	Positive
SC16A_HUMAN	VHPD	341	Positive
SCAM3_HUMAN	ATLD	39	Positive
SF3A1_HUMAN	VTWD	503	Positive
SF3B2_HUMAN	TEED	291	Positive
SH3K1_HUMAN	DIFD	508	Positive
SNW1_HUMAN	DDPD	131	Positive
SNX12_HUMAN	DLTD	21	Positive
SON_HUMAN	TEHD	1640	Positive
SP1_HUMAN	NSPD	590	Positive
SP1_HUMAN	VQQD	199	Positive
SP110_HUMAN	EIID	353	Positive
SP3_HUMAN	NSID	530	Positive
SPTB2_HUMAN	DEVD	1457	Positive
SR140_HUMAN	DDLD	737	Positive
SRBP1_HUMAN	SEPD	460	Positive
SRC_HUMAN	ASAD	45	Positive
SRCAP_HUMAN	NEND	2275	Positive
SRP72_HUMAN	SELD	614	Positive
SRRM2_HUMAN	PTVD	1149	Positive
SSA27_HUMAN	SDVD	81	Positive
SSF1_HUMAN	AEPD	245	Positive
SSRP1_HUMAN	DQHD	450	Positive
STAT1_HUMAN	MELD	694	Positive
STK4_HUMAN	DEMD	326	Positive
STRN_HUMAN	NEAD	436	Positive
STX10_HUMAN	DLLD	138	Positive
STX10_HUMAN	IMLD	196	Positive
STX12_HUMAN	DLID	217	Positive
STX7_HUMAN	DVID	204	Positive
SYG_HUMAN	SSMD	56	Positive
SYG_HUMAN	VDVD	92	Positive
T106B_HUMAN	DAYD	19	Positive
T2FA_HUMAN	QEVD	272	Positive
TACC1_HUMAN	SNRD	500	Positive
TADBP_HUMAN	DETD	89	Positive
TBCD4_HUMAN	EEAD	272	Positive
TBL1R_HUMAN	MEVD	152	Positive
TCF20_HUMAN	HETD	1219	Positive
TCOF_HUMAN	DDPD	1242	Positive
TCOF_HUMAN	SGVD	1101	Positive
TCPD_HUMAN	VVSD	268	Positive
TENS4_HUMAN	DSTD	570	Positive
TEX2_HUMAN	VLAD	96	Positive
TF2B_HUMAN	TSVD	207	Positive
THOC4_HUMAN	DLFD	93	Positive
TIAM1_HUMAN	DETD	993	Positive
TIF1B_HUMAN	DGAD	688	Positive
TIF1B_HUMAN	LSLD	685	Positive
TM1L2_HUMAN	ADLD	157	Positive
TMUB1_HUMAN	AATD	60	Positive
TOIP1_HUMAN	DDQD	226	Positive
TOM1_HUMAN	TDLD	157	Positive
TOP1_HUMAN	DDAD	146	Positive
TOP1_HUMAN	EEED	170	Positive
TOP1_HUMAN	PEDD	123	Positive
TP53B_HUMAN	VEQD	829	Positive
TRAF1_HUMAN	LEVD	163	Positive
TRAF3_HUMAN	EEAD	348	Positive
TRAF3_HUMAN	ESVD	368	Positive
TRI33_HUMAN	SELD	829	Positive
TRS85_HUMAN	MTVD	853	Positive
TSR1_HUMAN	CATD	332	Positive
U2AF2_HUMAN	MTPD	128	Positive
UBE2O_HUMAN	ETPD	437	Positive
UBE2O_HUMAN	TAPD	1225	Positive
UBE4A_HUMAN	DEFD	62	Positive
UBE4B_HUMAN	MDID	109	Positive
UBE4B_HUMAN	VDVD	123	Positive
UBP2L_HUMAN	TGRD	850	Positive
UBP36_HUMAN	DSRD	576	Positive
UBP42_HUMAN	EEPD	764	Positive
UBP5_HUMAN	DDLD	767	Positive
UBP5_HUMAN	SAAD	782	Positive
UBR4_HUMAN	SAVD	2903	Positive
URP2_HUMAN	DDLD	324	Positive
URP2_HUMAN	DVLD	344	Positive
USE1_HUMAN	LGTD	129	Positive
USO1_HUMAN	TEKD	757	Positive
VAPA_HUMAN	SKQD	156	Positive
WASF2_HUMAN	TGAD	411	Positive
VAV_HUMAN	DLYD	161	Positive
VAV_HUMAN	DQID	150	Positive
VIME_HUMAN	CEVD	331	Positive
VIME_HUMAN	DSVD	85	Positive
VIME_HUMAN	IDVD	259	Positive
VIME_HUMAN	SLAD	90	Positive
VIME_HUMAN	TNLD	429	Positive
VIME_HUMAN	VQID	257	Positive
WNK1_HUMAN	SSVD	1069	Positive
VP13D_HUMAN	LESD	2610	Positive
XRN2_HUMAN	FTSD	483	Positive
YBOX1_HUMAN	VEFD	112	Positive
YTHD1_HUMAN	TVVD	164	Positive
YTHD2_HUMAN	AMID	166	Positive
YTHD2_HUMAN	NGVD	367	Positive
YTHD3_HUMAN	AITD	168	Positive
ZC3H4_HUMAN	LEDD	67	Positive
ZC3H4_HUMAN	LEPD	741	Positive
ZC3HD_HUMAN	INYD	159	Positive
ZMYM4_HUMAN	TQTD	928	Positive
ZN646_HUMAN	MVVD	1005	Positive
ZYX_HUMAN	LEID	149	Positive
2AAA_HUMAN	TKTD	282	Negative
41_HUMAN	SNGD	631	Negative
4EBP1_HUMAN	PPGD	33	Negative
A0JLR8_HUMAN	QSFD	109	Negative
A4_HUMAN	ADDD	245	Negative
A6NL74_HUMAN	MIQD	224	Negative
A8K485_HUMAN	EESD	728	Negative
A8K485_HUMAN	HIYD	807	Negative
ABL1_HUMAN	ERTD	241	Negative
ACINU_HUMAN	PLTD	1231	Negative
ACINU_HUMAN	RSPD	597	Negative
ADDA_HUMAN	TTGD	630	Negative
AGGF1_HUMAN	PGTD	154	Negative
AKNA_HUMAN	SALD	676	Negative
AKT1_HUMAN	GIKD	302	Negative
AKT1_HUMAN	LMLD	283	Negative
AKT1_HUMAN	RAVD	331	Negative
ALO17_HUMAN	QMLD	736	Negative
AN32B_HUMAN	EAPD	157	Negative
AP1G1_HUMAN	SSID	556	Negative
AP2A2_HUMAN	DLQD	246	Negative
APAF_HUMAN	LSPD	476	Negative
ARHG1_HUMAN	FELD	123	Negative
ARHG2_HUMAN	ASRD	557	Negative
ARID2_HUMAN	DMQD	1348	Negative
ARP21_HUMAN	SLQD	86	Negative
ATG3_HUMAN	LETD	169	Negative
ATN1_HUMAN	PGLD	964	Negative
ATX2L_HUMAN	SVSD	605	Negative
B3AT_HUMAN	LDAD	889	Negative
B3AT_HUMAN	VIGD	607	Negative
B3KUY2_HUMAN	NEID	58	Negative
B4DLN2_HUMAN	EEQD	466	Negative
B4DLN2_HUMAN	GKDD	671	Negative
BAP31_HUMAN	LKAD	187	Negative
BAT3_HUMAN	SMVD	766	Negative
BCAR1_HUMAN	AVYD	307	Negative
BLM_HUMAN	KLID	384	Negative
BMX_HUMAN	KVSD	554	Negative
BRD1_HUMAN	IDED	214	Negative
BRD4_HUMAN	DYCD	392	Negative
BRD8_HUMAN	PVQD	1104	Negative
BUB1B_HUMAN	NPED	607	Negative
CABL2_HUMAN	KPSD	339	Negative
CAMLG_HUMAN	CSSD	126	Negative
CASC3_HUMAN	PEAD	367	Negative
CASL_HUMAN	DVYD	178	Negative
CASL_HUMAN	PAQD	399	Negative
CASP1_HUMAN	CSCD	365	Negative
CASP1_HUMAN	EFED	315	Negative
CASP1_HUMAN	TASD	210	Negative
CASP2_HUMAN	LGYD	239	Negative
CASP2_HUMAN	LSTD	159	Negative
CASP2_HUMAN	VLCD	245	Negative
CASP3_HUMAN	QYAD	228	Negative
CASP3_HUMAN	SKED	107	Negative
CASP4_HUMAN	LGKD	20	Negative
CASP5_HUMAN	LNMD	121	Negative
CASP5_HUMAN	VKKD	46	Negative
CASP6_HUMAN	ADRD	72	Negative
CASP6_HUMAN	TCAD	70	Negative
CASP6_HUMAN	YIQD	231	Negative
CASP8_HUMAN	DEAD	398	Negative
CASP8_HUMAN	KPHD	285	Negative
CASP8_HUMAN	SNMD	308	Negative
CASP9_HUMAN	LQVD	23	Negative
CASP9_HUMAN	SPED	305	Negative
CASPA_HUMAN	AHAD	347	Negative
CASPA_HUMAN	LLKD	140	Negative
CC104_HUMAN	RGPD	24	Negative
CCDC9_HUMAN	SAGD	251	Negative
CCNT2_HUMAN	PHTD	155	Negative
CD2L1_HUMAN	ELGD	247	Negative
CD2L1_HUMAN	LGDD	768	Negative
CD2L5_HUMAN	PGGD	659	Negative
CD3Z_HUMAN	RGRD	93	Negative
CD3Z_HUMAN	RSAD	60	Negative
CDC5L_HUMAN	QDLD	248	Negative
CDN1B_HUMAN	LTRD	44	Negative
CDN1B_HUMAN	WNFD	63	Negative
CE022_HUMAN	FLSD	137	Negative
CE170_HUMAN	RSTD	998	Negative
CHD4_HUMAN	ESED	658	Negative
CJ119_HUMAN	SPFD	226	Negative
CLAP1_HUMAN	KNFD	242	Negative
CLCA_HUMAN	RLCD	219	Negative
CND2_HUMAN	DCGD	363	Negative
CND2_HUMAN	VHAD	175	Negative
COPA_HUMAN	FRRD	290	Negative
COPA_HUMAN	LVVD	1042	Negative
CPSF7_HUMAN	DYSD	366	Negative
CPZIP_HUMAN	LTFD	96	Negative
CSEN_HUMAN	EGLD	80	Negative
CSTF3_HUMAN	EDSD	692	Negative
CTNB1_HUMAN	SYLD	32	Negative
CTR9_HUMAN	APSD	750	Negative
CUL4B_HUMAN	IYQD	365	Negative
DBPA_HUMAN	TKED	115	Negative
DBPA_HUMAN	YAAD	173	Negative
DDX1_HUMAN	VTSD	397	Negative
DDX46_HUMAN	RDRD	46	Negative
DDX46_HUMAN	YAGD	733	Negative
DHX9_HUMAN	INTD	521	Negative
DIDO1_HUMAN	DLPD	1089	Negative
DIDO1_HUMAN	EGYD	265	Negative
DKC1_HUMAN	GDGD	493	Negative
DNM1L_HUMAN	SLLD	697	Negative
DOC10_HUMAN	GRDD	2151	Negative
DOCK2_HUMAN	EQKD	873	Negative
DSG1_HUMAN	RVLD	149	Negative
DSRAD_HUMAN	ESLD	703	Negative
E2AK2_HUMAN	FFTD	497	Negative
EAA2_HUMAN	VVLD	421	Negative
EAP1_HUMAN	RNGD	678	Negative
EDC4_HUMAN	SAVD	643	Negative
EDC4_HUMAN	TAAD	1289	Negative
EDC4_HUMAN	VCLD	415	Negative
EDRF1_HUMAN	VSED	258	Negative
EEA1_HUMAN	GSAD	54	Negative
EF1B_HUMAN	DDDD	100	Negative
ELF1_HUMAN	YIND	301	Negative
ENPL_HUMAN	EKQD	536	Negative
EPN2_HUMAN	TLKD	108	Negative
ESYT1_HUMAN	NGRD	1004	Negative
ESYT1_HUMAN	VYLD	485	Negative
ETUD1_HUMAN	MKED	724	Negative
F101B_HUMAN	GVLD	25	Negative
F125A_HUMAN	RIGD	139	Negative
FAK1_HUMAN	DLID	345	Negative
FHOD1_HUMAN	GRGD	1046	Negative
FIP1_HUMAN	GAID	315	Negative
FLI1_HUMAN	SPVD	82	Negative
FLNA_HUMAN	DHHD	930	Negative
FLNA_HUMAN	LFAD	1142	Negative
FLNA_HUMAN	PSLD	970	Negative
FLNB_HUMAN	GVGD	388	Negative
FLNB_HUMAN	VKMD	2430	Negative
FNBP1_HUMAN	MDAD	161	Negative
FNBP4_HUMAN	AYAD	115	Negative
FNBP4_HUMAN	EVWD	225	Negative
FNTA_HUMAN	EWAD	74	Negative
FRYL_HUMAN	PVAD	1123	Negative
FUBP2_HUMAN	GQSD	617	Negative
FUBP2_HUMAN	LIQD	272	Negative
FUS_HUMAN	QSTD	46	Negative
FYV1_HUMAN	PSPD	451	Negative
GAPD1_HUMAN	LCSD	570	Negative
GBF1_HUMAN	GACD	1767	Negative
GDIR2_HUMAN	FTDD	181	Negative
GELS_HUMAN	MLLD	702	Negative
GIT1_HUMAN	STED	644	Negative
GLRX3_HUMAN	EELD	226	Negative
GMIP_HUMAN	LEHD	159	Negative
GNL1_HUMAN	KLCD	411	Negative
GOGB1_HUMAN	SGDD	20	Negative
GPKOW_HUMAN	EGAD	145	Negative
GPKOW_HUMAN	IQQD	327	Negative
H2AY_HUMAN	LKDD	228	Negative
HDAC6_HUMAN	VDWD	649	Negative
HDAC7_HUMAN	AICD	850	Negative
HDGR2_HUMAN	PDLD	648	Negative
HMOX2_HUMAN	NELD	238	Negative
HNRL1_HUMAN	DEDD	205	Negative
HNRL2_HUMAN	DEKD	208	Negative
HNRPD_HUMAN	NEED	76	Negative
HNRPK_HUMAN	MMFD	244	Negative
HNRPK_HUMAN	SYGD	382	Negative
HS105_HUMAN	EGED	682	Negative
HS90B_HUMAN	LAED	422	Negative
HSP74_HUMAN	MCND	312	Negative
HTSF1_HUMAN	EEDD	543	Negative
HUWE1_HUMAN	EHSD	1190	Negative
I2BP2_HUMAN	LVAD	433	Negative
IASPP_HUMAN	TPFD	176	Negative
IF2P_HUMAN	HVQD	658	Negative
IF4A2_HUMAN	KERD	313	Negative
IF4B_HUMAN	KESD	560	Negative
IF4G2_HUMAN	LLQD	300	Negative
IKBA_HUMAN	LAVD	226	Negative
IKZF5_HUMAN	YLND	214	Negative
IL18_HUMAN	AEDD	30	Negative
IL1B_HUMAN	NEDD	21	Negative
ILF3_HUMAN	ALLD	126	Negative
IMA1_HUMAN	YVLD	209	Negative
INF2_HUMAN	QLLD	228	Negative
ITB4_HUMAN	EHVD	419	Negative
JMY_HUMAN	ALSD	210	Negative
K1967_HUMAN	PSLD	369	Negative
K1C17_HUMAN	LQID	160	Negative
KHDR1_HUMAN	SQGD	393	Negative
KI67_HUMAN	ESMD	2112	Negative
KKCC1_HUMAN	LGDD	286	Negative
KPCD1_HUMAN	QDPD	386	Negative
KPCE_HUMAN	FEAD	610	Negative
KPCT_HUMAN	GTPD	544	Negative
KPRB_HUMAN	EIPD	179	Negative
KRR1_HUMAN	VVLD	208	Negative
KU86_HUMAN	DDLD	388	Negative
KU86_HUMAN	NDDD	301	Negative
LA_HUMAN	LEED	220	Negative
LAGE3_HUMAN	PGRD	48	Negative
LAP2A_HUMAN	EDKD	108	Negative
LARP1_HUMAN	RKFD	369	Negative
LARP4_HUMAN	REDD	458	Negative
LIPA1_HUMAN	GEDD	606	Negative
LNP_HUMAN	EQTD	367	Negative
LRC47_HUMAN	RGMD	345	Negative
LRCH4_HUMAN	ILLD	235	Negative
LYN_HUMAN	KQAD	216	Negative
M6PBP_HUMAN	STCD	40	Negative
MACF4_HUMAN	IFSD	1177	Negative
MAGG1_HUMAN	IFGD	218	Negative
MATR3_HUMAN	HKFD	247	Negative
MATR3_HUMAN	PNKD	757	Negative
MATR3_HUMAN	PVLD	201	Negative
MAVS_HUMAN	RPPD	105	Negative
MCL1_HUMAN	PAAD	117	Negative
MCL1_HUMAN	RVGD	218	Negative
MCM4_HUMAN	SATD	775	Negative
MCM6_HUMAN	LRGD	389	Negative
MED26_HUMAN	LIND	59	Negative
MEF2A_HUMAN	PDPD	102	Negative
MEF2A_HUMAN	PPRD	412	Negative
MEF2A_HUMAN	VLCD	40	Negative
MEF2D_HUMAN	ASTD	61	Negative
MEF2D_HUMAN	RITD	13	Negative
MIA3_HUMAN	EIED	1369	Negative
MINT_HUMAN	RRAD	1961	Negative
MKL2_HUMAN	NPND	275	Negative
MLH1_HUMAN	EDLD	74	Negative
MLL2_HUMAN	LCTD	987	Negative
MOT1_HUMAN	DLHD	228	Negative
MP2K1_HUMAN	KLCD	208	Negative
MP2K2_HUMAN	LELD	47	Negative
MPP10_HUMAN	FIKD	633	Negative
MRP_HUMAN	SNGD	39	Negative
MSPD2_HUMAN	DARD	36	Negative
MYH9_HUMAN	VGRD	399	Negative
MYL3_HUMAN	RVFD	141	Negative
N4BP1_HUMAN	FQED	394	Negative
NASP_HUMAN	EDMD	187	Negative
NASP_HUMAN	KTED	162	Negative
NCK1_HUMAN	LLDD	34	Negative
NCOA5_HUMAN	DFRD	101	Negative
NCOR1_HUMAN	IIYD	241	Negative
NCOR1_HUMAN	PIED	1194	Negative
NCOR1_HUMAN	VEGD	839	Negative
NEK4_HUMAN	SSTD	689	Negative
NFAC2_HUMAN	EPTD	687	Negative
NFAC2_HUMAN	TYLD	906	Negative
NKTR_HUMAN	PYAD	167	Negative
NOP14_HUMAN	ATRD	420	Negative
NP1L1_HUMAN	DDSD	243	Negative
NUCB2_HUMAN	KVYD	279	Negative
NUCKS_HUMAN	EKED	85	Negative
NUMA1_HUMAN	ADSD	1562	Negative
NUMA1_HUMAN	AQAD	1019	Negative
NUP50_HUMAN	TNGD	136	Negative
NUP93_HUMAN	QMTD	232	Negative
OSBL8_HUMAN	KKTD	651	Negative
OXR1_HUMAN	LWLD	722	Negative
P53_HUMAN	EYLD	207	Negative
P53_HUMAN	SPDD	49	Negative
PA24A_HUMAN	DSFD	517	Negative
PABP2_HUMAN	GNVD	180	Negative
PAK2_HUMAN	LVGD	317	Negative
PAK2_HUMAN	SIGD	244	Negative
PARG_HUMAN	ALID	575	Negative
PARP1_HUMAN	RNKD	406	Negative
PCBP1_HUMAN	SPLD	234	Negative
PCLO_HUMAN	QTDD	3407	Negative
PCY1A_HUMAN	RYVD	143	Negative
PDIP3_HUMAN	LQKD	82	Negative
PHAR4_HUMAN	KESD	515	Negative
PI4KB_HUMAN	DNDD	456	Negative
PIAS1_HUMAN	NGVD	433	Negative
PKN2_HUMAN	DAED	909	Negative
PLCG1_HUMAN	NRED	170	Negative
PLEC1_HUMAN	LAED	2009	Negative
PP1R8_HUMAN	LAPD	300	Negative
PPIL4_HUMAN	QTGD	55	Negative
PR40A_HUMAN	TVAD	371	Negative
PRKDC_HUMAN	AQVD	1444	Negative
PRKN2_HUMAN	TCTD	243	Negative
PRP17_HUMAN	PSLD	144	Negative
PRP17_HUMAN	VKED	65	Negative
PRS6A_HUMAN	CTDD	390	Negative
PSME3_HUMAN	HVED	201	Negative
PTBP1_HUMAN	LKTD	139	Negative
Q6NX52_HUMAN	CLGD	911	Negative
Q9DS04_NPVST	SHID	77	Negative
R3HD1_HUMAN	ASTD	975	Negative
RAD51_HUMAN	LIVD	222	Negative
RAD9A_HUMAN	HPDD	297	Negative
RAD9A_HUMAN	PHPD	296	Negative
RAD9A_HUMAN	TLSD	267	Negative
RB_HUMAN	KNID	718	Negative
RB11B_HUMAN	VPTD	137	Negative
RBBP6_HUMAN	SKLD	659	Negative
RBBP7_HUMAN	GSAD	294	Negative
RBM26_HUMAN	YNGD	569	Negative
RBM27_HUMAN	AGED	775	Negative
RBM39_HUMAN	EFVD	203	Negative
RBP2_HUMAN	GEED	2929	Negative
RBP2_HUMAN	IQGD	2486	Negative
RBP56_HUMAN	YGGD	504	Negative
RCOR2_HUMAN	GGID	317	Negative
RD23B_HUMAN	ILND	55	Negative
RED_HUMAN	TPRD	335	Negative
REPS1_HUMAN	TQFD	386	Negative
REPS1_HUMAN	YSSD	67	Negative
REQU_HUMAN	EDRD	206	Negative
REQU_HUMAN	IKPD	101	Negative
RET_HUMAN	LYVD	43	Negative
RET_HUMAN	VATD	489	Negative
RFC1_HUMAN	GKHD	973	Negative
RFC1_HUMAN	GPFD	850	Negative
RFC1_HUMAN	PSLD	1092	Negative
RGAP1_HUMAN	ISFD	159	Negative
RHG04_HUMAN	TSSD	420	Negative
RHG30_HUMAN	AGRD	768	Negative
RIF1_HUMAN	PYSD	984	Negative
RIMB1_HUMAN	EEED	771	Negative
RIPK1_HUMAN	KHLD	588	Negative
RIR2_HUMAN	GVED	69	Negative
ROA0_HUMAN	IIAD	132	Negative
ROA2_HUMAN	DPVD	167	Negative
ROA3_HUMAN	TFDD	176	Negative
ROA3_HUMAN	VTFD	175	Negative
ROCK1_HUMAN	KRSD	117	Negative
RPAP3_HUMAN	EAID	154	Negative
RPAP3_HUMAN	RILD	103	Negative
RSRC1_HUMAN	KEKD	152	Negative
RTF1_HUMAN	LMGD	149	Negative
RTN4_HUMAN	GIKD	456	Negative
RTN4_HUMAN	IACD	700	Negative
RU17_HUMAN	PPDD	329	Negative
SAE1_HUMAN	AKLD	200	Negative
SAHH2_HUMAN	WCID	213	Negative
SAHH2_HUMAN	SQVD	424	Negative
SC16A_HUMAN	KQID	389	Negative
SC16A_HUMAN	QLPD	2063	Negative
SCAM3_HUMAN	FRSD	228	Negative
SF3A1_HUMAN	QSDD	453	Negative
SF3B2_HUMAN	SDDD	411	Negative
SH3K1_HUMAN	ATPD	256	Negative
SNW1_HUMAN	VQYD	408	Negative
SNX12_HUMAN	LERD	85	Negative
SON_HUMAN	SYTD	1138	Negative
SP1_HUMAN	GELD	94	Negative
SP1_HUMAN	IHDD	578	Negative
SP110_HUMAN	AEED	209	Negative
SP3_HUMAN	TIKD	121	Negative
SPTB2_HUMAN	LGND	987	Negative
SR140_HUMAN	HETD	151	Negative
SRBP1_HUMAN	SIND	341	Negative
SRC_HUMAN	IKSD	447	Negative
SRCAP_HUMAN	NGAD	2893	Negative
SRP72_HUMAN	HEED	421	Negative
SRRM2_HUMAN	SESD	1560	Negative
SSA27_HUMAN	LDSD	79	Negative
SSF1_HUMAN	GGSD	360	Negative
SSRP1_HUMAN	QNDD	155	Negative
STAT1_HUMAN	LNVD	517	Negative
STK4_HUMAN	EVFD	31	Negative
STRN_HUMAN	SGED	278	Negative
STX10_HUMAN	EELD	44	Negative
STX10_HUMAN	SRMD	210	Negative
STX12_HUMAN	MIHD	211	Negative
STX7_HUMAN	DIMD	184	Negative
SYG_HUMAN	AICD	523	Negative
SYG_HUMAN	FFYD	135	Negative
T106B_HUMAN	RSID	122	Negative
T2FA_HUMAN	RLKD	184	Negative
TACC1_HUMAN	LSSD	301	Negative
TADBP_HUMAN	HMID	169	Negative
TBCD4_HUMAN	SCLD	47	Negative
TBL1R_HUMAN	GSFD	463	Negative
TCF20_HUMAN	PSPD	1324	Negative
TCOF_HUMAN	PKLD	1226	Negative
TCOF_HUMAN	RVSD	80	Negative
TCPD_HUMAN	AVAD	46	Negative
TENS4_HUMAN	LSRD	189	Negative
TEX2_HUMAN	KPPD	239	Negative
TF2B_HUMAN	TTGD	213	Negative
THOC4_HUMAN	GTAD	150	Negative
TIAM1_HUMAN	SVTD	593	Negative
TIF1B_HUMAN	AHKD	239	Negative
TIF1B_HUMAN	GTLD	622	Negative
TM1L2_HUMAN	KATD	22	Negative
TMUB1_HUMAN	LLGD	151	Negative
TOIP1_HUMAN	ATQD	453	Negative
TOM1_HUMAN	EICD	38	Negative
TOP1_HUMAN	KHKD	26	Negative
TOP1_HUMAN	RLND	20	Negative
TOP1_HUMAN	VEFD	528	Negative
TP53B_HUMAN	LLCD	1536	Negative
TRAF1_HUMAN	RGED	61	Negative
TRAF3_HUMAN	IVKD	98	Negative
TRAF3_HUMAN	VRPD	152	Negative
TRI33_HUMAN	SPVD	962	Negative
TRS85_HUMAN	SEVD	1237	Negative
TSR1_HUMAN	HAVD	259	Negative
U2AF2_HUMAN	RSRD	36	Negative
UBE2O_HUMAN	TSAD	556	Negative
UBE2O_HUMAN	VPRD	151	Negative
UBE4A_HUMAN	EFLD	994	Negative
UBE4B_HUMAN	IADD	1174	Negative
UBE4B_HUMAN	LMTD	1243	Negative
UBP2L_HUMAN	RDRD	129	Negative
UBP36_HUMAN	VSQD	1053	Negative
UBP42_HUMAN	VELD	1031	Negative
UBP5_HUMAN	EDED	640	Negative
UBP5_HUMAN	KYVD	356	Negative
UBR4_HUMAN	SEVD	2763	Negative
URP2_HUMAN	HGPD	495	Negative
URP2_HUMAN	IRID	582	Negative
USE1_HUMAN	IKKD	197	Negative
USO1_HUMAN	DRSD	75	Negative
VAPA_HUMAN	AKPD	119	Negative
WASF2_HUMAN	FSED	265	Negative
VAV_HUMAN	ALRD	39	Negative
VAV_HUMAN	SSGD	461	Negative
VIME_HUMAN	ALRD	271	Negative
VIME_HUMAN	ARLD	219	Negative
VIME_HUMAN	FRQD	209	Negative
VIME_HUMAN	LAED	181	Negative
VIME_HUMAN	MALD	394	Negative
VIME_HUMAN	RNND	307	Negative
WNK1_HUMAN	AEED	493	Negative
VP13D_HUMAN	GLQD	1869	Negative
XRN2_HUMAN	FDVD	528	Negative
YBOX1_HUMAN	NQGD	269	Negative
YTHD1_HUMAN	WSQD	468	Negative
YTHD2_HUMAN	LNDD	32	Negative
YTHD2_HUMAN	NPKD	402	Negative
YTHD3_HUMAN	TAGD	81	Negative
ZC3H4_HUMAN	DDSD	144	Negative
ZC3H4_HUMAN	GPGD	678	Negative
ZC3HD_HUMAN	KRRD	1354	Negative
ZMYM4_HUMAN	DNED	91	Negative
ZN646_HUMAN	TTAD	987	Negative
ZYX_HUMAN	CVPD	495	Negative
